# Supplementary material for: Discontinuation of Oral Anticoagulants in Atrial Fibrillation Patients: Impact of Treatment Strategy and on Patients’ Health Status
Source: J Clin Med. 2023 Dec 15;12(24):7712. doi: 10.3390/jcm12247712 (PMC10743485; doi:10.3390/jcm12247712)
Supplement: Supplementary file 1 [file jcm-12-07712-s001.zip]

Archive with 1 entries (1 files):
- jcm-2738941-supplementary.pdf
